# Supplementary material for: Current Practice of Physical Activity Counselling within Physiotherapy Usual Care and Influences on Its Use: A Cross-Sectional Survey
Source: Int J Environ Res Public Health. 2021 Apr 29;18(9):4762. doi: 10.3390/ijerph18094762 (PMC8125383; doi:10.3390/ijerph18094762)
Supplement: Supplementary file 1 [file ijerph-18-04762-s001.zip]

Archive with 1 entries (1 files):
- ijerph-1197198-supplementary.pdf
